# Supplementary material for: The C250T Mutation of TERTp Might Grant a Better Prognosis to Glioblastoma by Exerting Less Biological Effect on Telomeres and Chromosomes Than the C228T Mutation
Source: Cancers (Basel). 2024 Feb 9;16(4):735. doi: 10.3390/cancers16040735 (PMC10886885; doi:10.3390/cancers16040735)
Supplement: Supplementary file 1 [file cancers-16-00735-s001.zip]

Archive with 1 entries (1 files):
- cancers-2852183-supplementary.pdf
